# Supplementary material for: Rapid, Highly-Efficient and Selective Removal of Anionic and Cationic Dyes from Wastewater Using Hollow Polyelectrolyte Microcapsules
Source: Molecules. 2023 Mar 28;28(7):3010. doi: 10.3390/molecules28073010 (PMC10095712; doi:10.3390/molecules28073010)
Supplement: Supplementary file 1 [file molecules-28-03010-s001.zip]

Archive with 1 entries (1 files):
- molecules-2295762-supplementary.pdf
